# Supplementary material for: Dataset on open/blind hole-hole interaction in barely visible impact damaged composite laminates
Source: Data Brief. 2020 Dec 1;34:106607. doi: 10.1016/j.dib.2020.106607 (PMC7744944; doi:10.1016/j.dib.2020.106607)
Supplement: Supplementary file 1 [file mmc1.zip]

Archive with 3 entries (3 files):
- Compression_test_clip.zip
- Images_of_hole.pptx
- Dataset_Mech_struct.xlsx
