# Supplementary material for: Dataset on open/blind hole-hole interaction in barely visible impact damaged composite laminates
Source: Data Brief. 2020 Dec 1;34:106607. doi: 10.1016/j.dib.2020.106607 (PMC7744944; doi:10.1016/j.dib.2020.106607)
Supplement: Supplementary file 1 [file mmc1.zip › Dataset_Mech_struct.xlsx]

## Sheet: Mech Properties
	Blind Hole	Blind Hole	Blind Hole	Blind Hole	Blind Hole	Blind Hole	Blind Hole		Open Hole	Open Hole	Open Hole	Open Hole	Open Hole	Open Hole	Open Hole
	Factor 1	Factor 2	GPa	MPa		MJ/m3	MJ/m3		Factor 1	Factor 2	GPa	MPa		MJ/m3	MJ/m3
	Hole_configuration	Mechanical_state	Stiffness	Strength	Fracture_strain	Resilience	Toughness		Hole_configuration	Mechanical_state	Stiffness	Strength	Fracture_strain	Resilience	Toughness
	1H	Pristine	29.8153	309.427	0.011226	0.754226	1.75245		1H	Pristine	29.2607	291.149	0.011445	0.214238	1.71873
	1H	Pristine	29.2607	272.716	0.011438	0.491045	1.67475		1H	Pristine	29.6023	288.735	0.011799	0.189535	1.67481
	1H	Pristine	29.9162	314.321	0.012133	0.564308	1.75267		1H	Pristine	28.5011	265.563	0.011142	0.176757	1.36262
	1H	Damaged	23.643	186.443	0.009479	0.150323	0.761047		1H	Damaged	26.8185	181.317	0.008358	0.19183	0.774497
	1H	Damaged	20.3105	176.899	0.009922	0.140949	0.767723		1H	Damaged	24.8955	176.12	0.008725	0.165278	0.80966
	1H	Damaged	21.2533	176.476	0.009898	0.138547	0.762889		1H	Damaged	24.6245	177.965	0.008999	0.158055	0.741747
	2Hp	Pristine	29.7133	304.407	0.011607	0.615949	1.71833		2Hp	Pristine	29.9543	294.627	0.011023	0.240396	1.73047
	2Hp	Pristine	29.4476	292.659	0.011375	0.609016	1.54225		2Hp	Pristine	28.9355	290.319	0.01169	0.187109	1.49449
	2Hp	Pristine	30.0567	317.859	0.011839	0.635311	2.0392		2Hp	Pristine	29.6801	325.365	0.012382	0.210225	1.78592
	2Hp	Pristine	30.0606	286.878	0.011159	0.590314	1.48278		2Hp	Pristine	28.5675	290.647	0.01175	0.215205	1.62616
	2Hp	Pristine	29.1335	297.252	0.012139	0.515567	1.74405		2Hp	Pristine	28.4693	286.514	0.011714	0.211349	1.67415
	2Hp	Pristine	30.0458	307.822	0.011906	0.558854	1.6392		2Hp	Pristine	29.3806	306.004	0.012345	0.17152	1.71706
	2Hp	Damaged	22.3759	176.189	0.009662	0.148106	0.748374		2Hp	Damaged	23.1203	196.832	0.010167	0.124073	0.835845
	2Hp	Damaged	22.6285	172.021	0.009231	0.167972	0.725273		2Hp	Damaged	23.6266	175.744	0.009151	0.136297	0.673111
	2Hp	Damaged	21.476	171.577	0.00948	0.140876	0.701061		2Hp	Damaged	24.2368	190.779	0.009712	0.155311	0.816887
	2Hp	Damaged	22.5264	165.168	0.008905	0.158669	0.656236		2Hp	Damaged	21.9001	159.15	0.008971	0.152607	0.638491
	2Hp	Damaged	21.8939	164.951	0.009049	0.153972	0.656859		2Hp	Damaged	22.1531	163.535	0.009128	0.147967	0.660388
	2Hp	Damaged	24.8441	177.094	0.008791	0.16726	0.685246		2Hp	Damaged	20.2682	166.553	0.009778	0.111813	0.680154
	2Hn	Pristine	31.1502	309.94	0.011758	0.635458	1.79908		2Hn	Pristine	26.1585	280.443	0.012633	0.196871	1.73435
	2Hn	Pristine	28.2711	280.2	0.011333	0.643566	1.67312		2Hn	Pristine	26.4046	284.549	0.012734	0.186207	1.82833
	2Hn	Pristine	28.0257	262.274	0.011144	0.534269	1.35225		2Hn	Pristine	25.6752	291.69	0.013502	0.176163	2.12015
	2Hn	Pristine	32.6078	289.822	0.010418	0.662798	1.53819		2Hn	Pristine	25.156	282.224	0.012594	0.168513	1.95201
	2Hn	Pristine	30.7365	284.531	0.010635	0.610838	1.39557		2Hn	Pristine	27.0112	289.622	0.012182	0.2002	1.61989
	2Hn	Pristine	31.6245	293.141	0.011533	0.590147	1.6481		2Hn	Pristine	26.71	287.915	0.012377	0.221463	1.7625
	2Hn	Damaged	21.5774	194.04	0.010471	0.131278	0.876178		2Hn	Damaged	20.6672	185.855	0.010471	0.12574	0.839217
	2Hn	Damaged	22.5575	165.46	0.008893	0.148824	0.652812		2Hn	Damaged	22.2087	162.901	0.008893	0.146522	0.642717
	2Hn	Damaged	22.0516	182.953	0.009766	0.155107	0.794041		2Hn	Damaged	21.2968	176.691	0.009766	0.149797	0.76686
	2Hn	Damaged	24.1312	164.496	0.007437	0.260142	0.606316		2Hn	Damaged	21.6513	155.645	0.008863	0.142072	0.602152
	2Hn	Damaged	24.2189	151.805	0.008048	0.152398	0.526533		2Hn	Damaged	23.2313	173.423	0.009038	0.179461	0.720581
	2Hn	Damaged	24.3372	162.582	0.00824	0.168509	0.582922		2Hn	Damaged	19.9216	165.962	0.009752	0.115164	0.683922
	*Hole configuration:
	1H denotes specimen with 1 hole at the center of the specimens.
	2Hp denotes specimen with 2 holes aligned parallel to the loading direction.
	2Hn denotes specimen with 2 holes aligned normal to the loading direction.

## Sheet: BVID Diameter
Blind Hole	Blind Hole	Blind Hole	Blind Hole		Open Hole	Open Hole	Open Hole	Open Hole
Factor 1	Factor 2	IrT_BVID	IrT_BVID		Factor 1	Factor 2	IrT_BVID	IrT_BVID
Hole_configuration	Mechanical_state	Max diameter (mm)	Damage Area (mm2)		Hole_configuration	Mechanical_state	Max diameter (mm)	Damage Area (mm2)
1H	Pristine	-	-		1H	Pristine	-	-
1H	Pristine	-	-		1H	Pristine	-	-
1H	Pristine	-	-		1H	Pristine	-	-
1H	Damaged	49.36	1913.55		1H	Damaged	50.32	1988.71
1H	Damaged	50.23	1981.6		1H	Damaged	49.91	1956.43
1H	Damaged	50.11	1972.14		1H	Damaged	48.36	1836.8
2Hp	Pristine	-	-		2Hp	Pristine	-	-
2Hp	Pristine	-	-		2Hp	Pristine	-	-
2Hp	Pristine	-	-		2Hp	Pristine	-	-
2Hp	Pristine	-	-		2Hp	Pristine	-	-
2Hp	Pristine	-	-		2Hp	Pristine	-	-
2Hp	Pristine	-	-		2Hp	Pristine	-	-
2Hp	Damaged	49.56	1929.09		2Hp	Damaged	50.02	1965.06
2Hp	Damaged	50.57	2008.52		2Hp	Damaged	50.25	1983.18
2Hp	Damaged	49.138	1896.38		2Hp	Damaged	50.24	1982.39
2Hp	Damaged	49.68	1938.44		2Hp	Damaged	49.63	1934.54
2Hp	Damaged	49.36	1913.55		2Hp	Damaged	49.27	1906.58
2Hp	Damaged	49.71	1940.78		2Hp	Damaged	50.01	1964.28
2Hn	Pristine	-	-		2Hn	Pristine	-	-
2Hn	Pristine	-	-		2Hn	Pristine	-	-
2Hn	Pristine	-	-		2Hn	Pristine	-	-
2Hn	Pristine	-	-		2Hn	Pristine	-	-
2Hn	Pristine	-	-		2Hn	Pristine	-	-
2Hn	Pristine	-	-		2Hn	Pristine	-	-
2Hn	Damaged	50.48	2001.37		2Hn	Damaged	50.9	2034.82
2Hn	Damaged	49.29	1908.13		2Hn	Damaged	50.52	2004.55
2Hn	Damaged	49.62	1933.76		2Hn	Damaged	50.02	1965.06
2Hn	Damaged	48.06	1814.08		2Hn	Damaged	49.54	1927.53
2Hn	Damaged	50.54	2006.13		2Hn	Damaged	50.51	2003.75
2Hn	Damaged	50.18	1977.66		2Hn	Damaged	49.17	1898.85
*Hole configuration:
1H denotes specimen with 1 hole at the center of the specimens.
2Hp denotes specimen with 2 holes aligned parallel to the loading direction.
2Hn denotes specimen with 2 holes aligned normal to the loading direction.

## Sheet: Drill-induced Hole Damg
	Blind Hole	Blind Hole	Blind Hole	Blind Hole	Blind Hole	Blind Hole	Blind Hole	Blind Hole	Blind Hole	Blind Hole	Blind Hole		Open Hole	Open Hole	Open Hole	Open Hole	Open Hole	Open Hole	Open Hole	Open Hole	Open Hole	Open Hole	Open Hole
	Factor 1	Factor 2	Imaging from Front	Imaging from Front		Imaging from Front	Imaging from Front						Factor 1	Factor 2	Imaging from Front	Imaging from Rear		Imaging from Front	Imaging from Rear
	Hole_configuration	Mechanical_state	Nominal diameter (Dnom)	Max diameter (Dmax)	Resin-injection Hole_Damaged factor [DF(RH)]	Nominal diameter (Dnom)	Max diameter (Dmax)	Vent Hole_Damaged factor [DF(VH)]	DF = DF(RH) + DF(VH)	DF = DF(RH) x DF(VH)	TOTAL: Sum of Damage Area (DA) mm2		Hole_configuration	Mechanical_state	Nominal diameter (Dnom)	Max diameter (Dmax)	Resin-injection Hole_Damaged factor [DF(RH)]	Nominal diameter (Dnom)	Max diameter (Dmax)	Vent Hole_Damaged factor [DF(VH)]	DF = DF(RH) + DF(VH)	DF = DF(RH) x DF(VH)	TOTAL: Sum of Damage Area (DA) mm2
	1H	Pristine	2.021	5.389	2.6665	-	-	-	2.6665	2.6665	19.6011		1H	Pristine	2.037	8.27	4.05989	-	-	-	4.05989	4.05989	50.4568
	1H	Pristine	2.064	4.793	2.32219	-	-	-	2.32219	2.32219	14.697		1H	Pristine	2.064	9.267	4.48983	-	-	-	4.48983	4.48983	64.102
	1H	Pristine	2.236	4.616	2.0644	-	-	-	2.0644	2.0644	12.8081		1H	Pristine	2.022	9.038	4.46983	-	-	-	4.46983	4.46983	60.9445
	1H	Damaged	2.093	6.414	3.0645	-	-	-	3.0645	3.0645	28.8703		1H	Damaged	2	9.5	4.75	-	-	-	4.75	4.75	67.7406
	1H	Damaged	2.021	6.709	3.31964	-	-	-	3.31964	3.31964	32.1434		1H	Damaged	2.151	9.615	4.47001	-	-	-	4.47001	4.47001	68.9748
	1H	Damaged	2.007	5.238	2.60987	-	-	-	2.60987	2.60987	18.3851		1H	Damaged	2.064	9.329	4.51986	-	-	-	4.51986	4.51986	65.0075
	2Hp	Pristine	1.935	3.792	1.95969	2.064	3.798	1.84012	1.95969	1.95969	16.3361		2Hp	Pristine	2.022	6.956	3.44016	2.064	5.965	2.89002	3.44016	3.44016	59.3907
	2Hp	Pristine	2.204	5.196	2.35753	2.174	4.388	2.0184	2.35753	2.35753	28.7998		2Hp	Pristine	2.064	8.958	4.34012	2.086	6.184	2.96453	4.34012	4.34012	86.2965
	2Hp	Pristine	1.993	5.145	2.58154	2.114	4.125	1.95128	2.58154	2.58154	27.5248		2Hp	Pristine	2.107	9.924	4.71001	2.122	6.536	3.08011	4.71001	4.71001	103.879
	2Hp	Pristine	1.993	5.275	2.64676	2.053	4.54	2.2114	2.64676	2.64676	31.6126		2Hp	Pristine	2.086	8.344	4	2.151	6.539	3.03998	4	4	81.2123
	2Hp	Pristine	2.174	5.625	2.5874	2.355	5.318	2.25817	2.5874	2.5874	38.9946		2Hp	Pristine	2.043	7.109	3.47969	2.021	6.08	3.00841	3.47969	3.47969	62.2397
	2Hp	Pristine	2.053	5.015	2.44277	2.114	4.238	2.00473	2.44277	2.44277	27.039		2Hp	Pristine	2.007	6.924	3.44993	2.064	6.327	3.06541	3.44993	3.44993	62.5841
	2Hp	Damaged	2.174	6.642	3.0552	2.038	5.66	2.77723	3.0552	3.0552	52.8353		2Hp	Damaged	2.007	9.212	4.58994	2.043	7.325	3.58541	4.58994	4.58994	102.349
	2Hp	Damaged	1.993	6.081	3.05118	2.114	5.14	2.43141	3.05118	3.05118	43.1632		2Hp	Damaged	2.065	8.673	4.2	2.093	7.19	3.43526	4.2	4.2	92.8907
	2Hp	Damaged	2.174	6.465	2.97378	2.265	5.407	2.3872	2.97378	2.97378	48.047		2Hp	Damaged	2.064	9.288	4.5	2.043	6.467	3.16544	4.5	4.5	93.9769
	2Hp	Damaged	2.264	6.435	2.84231	2.295	4.814	2.0976	2.84231	2.84231	42.5616		2Hp	Damaged	2.012	7.344	3.6501	2.021	6.222	3.07867	3.6501	3.6501	66.378
	2Hp	Damaged	2.266	7.458	3.29126	1.932	4.614	2.3882	3.29126	3.29126	53.4411		2Hp	Damaged	2.064	8.545	4.14002	2.007	6.211	3.09467	4.14002	4.14002	81.1359
	2Hp	Damaged	2.114	6.899	3.26348	2.129	4.546	2.13527	3.26348	3.26348	46.5432		2Hp	Damaged	2.065	9.85	4.76998	2.043	6.324	3.09545	4.76998	4.76998	100.984
	2Hn	Pristine	2.174	5.386	2.47746	2.144	4.664	2.17537	2.47746	2.47746	32.546		2Hn	Pristine	2.122	9.549	4.5	2.021	7.676	3.79812	4.5	4.5	111.147
	2Hn	Pristine	2.008	4.911	2.44572	2.151	4.908	2.28173	2.44572	2.44572	31.0605		2Hn	Pristine	2.107	8.849	4.19981	2.043	7.958	3.89525	4.19981	4.19981	104.475
	2Hn	Pristine	2.091	4.613	2.20612	2.219	4.517	2.0356	2.20612	2.20612	25.4365		2Hn	Pristine	2.022	8.917	4.40999	2.071	7.0794	3.41835	4.40999	4.40999	95.2321
	2Hn	Pristine	2.197	4.817	2.19254	2.114	4.493	2.12535	2.19254	2.19254	26.7779		2Hn	Pristine	2.064	9.267	4.48983	2.064	6.76	3.27519	4.48983	4.48983	96.6469
	2Hn	Pristine	2.053	4.902	2.38773	2.204	4.611	2.09211	2.38773	2.38773	28.4459		2Hn	Pristine	2.086	8.928	4.27996	2.007	6.673	3.32486	4.27996	4.27996	90.9952
	2Hn	Pristine	2.085	5.117	2.4542	2.204	5.124	2.32486	2.4542	2.4542	33.9561		2Hn	Pristine	2.043	8.928	4.37004	2.064	6.616	3.20543	4.37004	4.37004	90.3575
	2Hn	Damaged	1.993	5.994	3.00753	2.174	6.052	2.78381	3.00753	3.00753	50.1527		2Hn	Damaged	2.066	8.759	4.23959	2.007	6.322	3.14998	4.23959	4.23959	85.1304
	2Hn	Damaged	2.265	6.863	3.03002	2.038	4.551	2.23307	3.03002	3.03002	45.9683		2Hn	Damaged	2.064	9.659	4.67975	2.086	6.55	3.13998	4.67975	4.67975	100.207
	2Hn	Damaged	2.038	5.978	2.93327	2.151	5.352	2.48815	2.93327	2.93327	43.6683		2Hn	Damaged	1.979	8.391	4.24002	2.007	6.202	3.09018	4.24002	4.24002	79.2696
	2Hn	Damaged	2.114	6.053	2.86329	2.053	5.021	2.44569	2.86329	2.86329	41.756		2Hn	Damaged	2.064	10.031	4.85998	2.043	7.702	3.76995	4.85998	4.85998	118.994
	2Hn	Damaged	1.932	5.418	2.80435	2.15	4.859	2.26	2.80435	2.80435	35.0362		2Hn	Damaged	2.021	9.175	4.53983	2.086	6.613	3.17018	4.53983	4.53983	93.8367
	2Hn	Damaged	2.053	5.704	2.77837	2.114	5.225	2.47162	2.77837	2.77837	40.175		2Hn	Damaged	2.064	9.309	4.51017	2.093	7.179	3.43	4.51017	4.51017	101.752
	*Hole configuration:
	1H denotes specimen with 1 hole at the center of the specimens.
	2Hp denotes specimen with 2 holes aligned parallel to the loading direction.
	2Hn denotes specimen with 2 holes aligned normal to the loading direction.
